# Supplementary material for: Architecture of the Sema3A/PlexinA4/Neuropilin tripartite complex
Source: Nat Commun. 2021 May 26;12:3172. doi: 10.1038/s41467-021-23541-x (PMC8155012; doi:10.1038/s41467-021-23541-x)
Supplement: Supplementary file 6 — Source Data [file 41467_2021_23541_MOESM6_ESM.xlsx]

## Sheet: Source data for Fig 5
	experiment 1			experiment2			experiment3			experiment4			experiment5			experiment6
cell line	total cell	collapsed cell	percentage of collapsed cell	total cell	collapsed cell	percentage of collapsed cell	total cell	collapsed cell	percentage of collapsed cell	total cell	collapsed cell	percentage	total cell	collapsed cell	percentage	total cell	collapsed cell	percentage
WT	1087	1009	92.82	2600	2459	95.58	2305	2149	93.23	1052	949	90.21
K343E	1839	23	1.25	2340	95	4.06	2285	52	2.28
E65A	2260	507	22.4	1205	198	16.43	638	138	21.63
F386A	1720	135	7.85	876	73	8.33	1440	103	7.15
K497E	2010	48	2.39	685	19	2.77	850	30	3.53
21-734	2500	51	2.04	1255	44	3.51	1078	58	5.38
H74A	2372	2230	94.01	2960	2555	86.32	2145	1726	80.47
E128R	1350	110	8.15	2075	198	9.54	2675	163	6.09
S251E	1140	810	71.05	1860	604	32.47	3020	2481	82.15	1116	656	58.78	1021	516	52.5
A252E	1104	750	67.93	1680	902	53.69	1660	445	26.81	645	338	52.4	535	159	29.72	379	97	25.59
del591-610	461	281	60.95	630	380	60.32	541	336	62.11
del820-829	985	550	55.84	673	353	52.45	1120	690	61.61
del591-610;820-829	703	334	47.5	667	347	52.02	543	266	48.99
